# Supplementary material for: X‐Linked Gene Dosage and SOX2 Act as Key Roadblocks for Human Germ Cell Specification in Klinefelter Syndrome
Source: Adv Sci (Weinh). 2025 Feb 25;12(15):2410533. doi: 10.1002/advs.202410533 (PMC12005746; doi:10.1002/advs.202410533)
Supplement: Supplementary file 4 — Supplemental Table 3 [file ADVS-12-2410533-s004.xlsx]

## Sheet: 12h_deg_common
Supplementary Table 3. Common DEGs among KS1, KS2 and HS980 after SOX2 KD
Gene Name	LogFC_KS1	PValue_KS1	LogFC_KS2	PValue_KS2	PValue_HS980	LogFC_HS980	Direction
LINC00467	2.01151	2.61043e-27	1.40103	7.12895e-18	1.64575e-39	2.70221	Upregulated
GSTO1	1.82928	8.11785e-26	0.599927	1.55007e-05	3.96787e-21	1.43602
KRT8	1.32962	5.42242e-19	0.636161	1.02991e-06	7.35132e-13	0.93829
SERPINE2	1.71963	3.63502e-18	0.744396	3.42074e-05	4.0037e-25	1.95664
H2AFY2	2.48256	6.49708e-18	0.766469	0.00891984	3.39995e-26	2.47307
CRIP2	1.71052	3.00194e-16	1.18625	1.28391e-09	9.05532e-17	1.37265
LINC01356	1.43706	3.759e-14	0.709794	4.00398e-06	3.68138e-33	2.39456
CLDN4	1.92419	4.03211e-14	0.86622	7.12379e-05	3.25529e-12	1.37363
TBX3	1.71366	1.30482e-13	0.888725	0.000123074	4.1035e-12	1.54648
FSCN1	1.02885	2.62434e-13	0.704546	2.94919e-07	4.62119e-12	0.906857
FAM159B	1.75164	2.4248e-12	1.22281	8.04483e-07	3.89856e-31	2.77772
WLS	2.61072	5.02475e-12	0.954033	0.0186795	9.17222e-08	1.82292
CFC1B	2.0952	2.54088e-11	1.07565	0.000586768	1.15592e-14	1.93306
B3GNT7	1.97305	3.00516e-11	1.19191	7.59445e-06	2.20589e-14	2.06511
CAMKK2	1.55731	3.2108e-11	0.715361	0.000771255	1.13661e-16	1.90654
RBP1	1.46164	3.98926e-11	1.19382	9.08938e-09	5.52577e-21	1.66368
TMEM123	1.24215	1.70716e-10	0.708329	0.000252425	2.45079e-06	0.738543
GAD1	1.59255	2.02613e-09	1.77448	1.25443e-09	7.07135e-25	2.73137
HAS2	1.45778	3.79457e-09	1.12859	3.49606e-07	7.85457e-31	2.90739
SP5	2.43875	4.03936e-09	1.32696	0.00272457	1.06206e-12	2.64876
VAMP8	1.02155	1.46652e-08	0.802861	4.01357e-06	4.89156e-21	1.55556
APOA1	3.49339	4.5777e-08	2.45561	0.000110993	1.6173e-05	2.1404
DKK1	4.721	4.87253e-08	2.1361	0.000600605	4.03633e-09	2.44356
RP1-170O19.25	4.08707	8.72443e-08	1.81658	0.00713417	2.7547e-05	3.12867
SMAD6	1.41616	1.11964e-07	1.3886	8.05851e-06	6.33175e-05	0.916569
PRSS3P2	4.66907	1.7177e-07	1.65049	0.0270535	4.05358e-12	3.63138
WNT3	1.03804	6.17218e-07	1.23904	9.37185e-08	3.48638e-21	2.24
LDB2	0.923639	9.34566e-07	0.691561	0.000468096	5.63842e-09	1.13039
WNT5B	1.3909	2.67609e-06	1.08127	0.00108168	8.97956e-05	1.11015
APOBEC3C	0.923396	4.27705e-06	0.722292	0.000109577	3.83845e-11	1.1965
CHD3	1.19573	4.6844e-06	0.81302	0.00176849	1.6774e-05	0.919326
TSKU	1.32505	4.70709e-06	0.661018	0.0122725	1.13667e-10	1.4364
FGF17	4.19393	4.83673e-06	2.27771	0.000641565	1.45714e-15	3.79589
SRD5A3	1.21279	7.09756e-06	0.853585	0.00326499	4.56061e-06	1.16059
GATA5	1.60487	1.83753e-05	0.831498	0.0176548	2.19113e-07	1.49989
MIXL1	2.30226	2.34764e-05	2.33317	0.000118593	4.48407e-13	2.81048
EOMES	1.70034	2.69435e-05	1.73361	2.60705e-05	8.18131e-11	2.49324
MSX1	2.71728	2.79407e-05	1.60241	0.0262018	0.000131646	2.24926
CD1D	2.31238	2.94643e-05	1.71319	0.012514	1.85789e-07	2.12573
STIL	0.904921	3.53197e-05	0.796209	0.000595029	6.46705e-07	0.960931
FAM115A	1.0789	4.54529e-05	1.12548	0.000545065	0.000750641	0.821267
KCNMB4	0.668513	7.68774e-05	0.65736	0.000332175	1.49306e-05	0.65304
LINC00458	0.858226	0.000109523	1.00772	6.58243e-08	1.27567e-37	2.88308
TSPAN14	0.955614	0.000125689	0.679506	0.0140946	1.10539e-05	0.932042
T	1.83984	0.00013158	1.88717	9.5041e-05	3.06377e-23	4.06872
TSPAN18	1.12606	0.000231958	0.797928	0.0322105	0.00233366	0.833094
NOTUM	1.19704	0.000291219	1.31256	0.000598402	4.15768e-08	1.67303
APLNR	1.91955	0.000390284	1.52374	0.00547021	6.49739e-13	2.77781
TGFB1	0.677938	0.000456818	0.932785	1.83451e-05	1.22959e-09	1.03191
GLIPR1L1	0.893648	0.000503519	1.5073	2.46176e-18	1.59197e-14	1.65465
LEF1	1.20038	0.000662993	1.30958	0.0030844	0.00223785	1.11197
TNFRSF11B	1.02278	0.000718272	1.28862	4.41377e-05	1.96378e-16	2.53439
RNF24	0.795494	0.000759856	0.71278	0.00508022	1.32733e-07	1.07776
SOX17	2.57539	0.000962303	2.1717	0.00660405	2.4596e-09	3.37467
LRIG3	1.13311	0.00114672	1.09763	0.00396374	1.10616e-11	1.69973
NKD1	1.07114	0.00118522	1.66014	9.83905e-05	4.96754e-05	1.27345
JAKMIP1	1.10725	0.00156205	0.668274	0.0287183	1.32806e-05	1.20629
TBL2	1.09281	0.00242088	1.09271	0.00693245	1.07177e-05	1.30459
RP11-25H12.1	0.786106	0.00283034	0.675466	0.0172345	5.32565e-10	1.30273
OR5H15	1.64978	0.00318162	1.10587	0.0337877	8.17648e-09	2.11507
VANGL1	0.748332	0.00342307	0.84634	0.00232395	2.2917e-08	1.21077
NODAL	0.59799	0.0040398	0.90709	1.02031e-06	1.38923e-20	1.90996
HMGN2P41	1.74146	0.00427473	1.08261	0.0268704	0.00271341	1.16862
PCDH10	0.657748	0.00447249	0.878224	0.000177655	5.59794e-19	1.96381
ZNF518B	1.16692	0.00575009	1.15191	0.00967262	0.00287669	0.959913
APOBEC3D	1.69302	0.00742355	1.05252	0.046954	0.000651204	1.41456
LINC01224	0.657729	0.00907633	0.619963	0.0214346	0.00402935	0.585574
LEFTY2	-4.24121	8.97664e-41	-1.21416	1.0583e-09	5.61962e-22	-2.02939	Downregualted
CLU	-1.42672	9.4786e-22	-0.707041	1.86352e-08	1.3466e-12	-0.954249
AASS	-1.89137	3.43424e-21	-0.892103	1.85848e-07	3.08789e-21	-1.64964
PLK2	-1.68431	6.20262e-21	-1.08336	4.48022e-12	3.90198e-26	-1.66798
AFP	-2.27043	1.73237e-20	-0.925827	3.38916e-07	4.26417e-13	-1.34806
RP11-29H23.5	-2.09035	1.04323e-19	-0.881812	7.63097e-07	3.04131e-12	-1.34105
CXCL5	-4.26899	1.8705e-19	-1.34598	0.00264833	5.87901e-09	-2.08747
FOXD3-AS1	-1.65597	9.55383e-19	-0.821439	8.23951e-08	6.93221e-08	-0.799824
ANKDD1A	-2.11681	1.93044e-18	-0.973608	6.91235e-07	1.34632e-09	-1.04174
PVT1	-2.10285	5.50835e-18	-0.984849	2.07516e-07	1.24517e-06	-0.853242
AP002954.4	-1.93531	2.50647e-17	-0.694961	0.000373534	2.96802e-06	-0.851483
SOX2	-1.53998	4.54191e-17	-1.12232	3.16474e-10	9.16328e-20	-1.60083
USP44	-1.81892	8.27073e-17	-1.15844	3.32198e-09	2.67698e-17	-1.50556
RND3	-1.76327	9.73365e-16	-1.00424	5.63215e-08	2.53765e-20	-1.68672
PRDM14	-1.81187	3.84647e-14	-1.16466	3.79752e-07	8.7941e-20	-1.73797
SGCD	-2.7769	3.94095e-14	-0.964582	7.86226e-06	3.43825e-08	-1.47438
LECT1	-1.3952	2.09105e-13	-0.698835	8.97982e-06	1.7284e-18	-1.53619
KLHL2P1	-3.89488	3.85404e-13	-1.4929	6.11387e-08	2.30768e-05	-1.65605
RNA5S16	-1.69429	6.55438e-12	-1.18268	1.21316e-05	2.97522e-07	-1.14063
DEFB107B	-1.65631	6.90208e-12	-0.774212	0.000106544	3.31656e-09	-1.20937
AC074289.1	-1.43646	8.62074e-12	-0.670609	0.000592183	2.03895e-06	-0.844981
FAM101B	-2.20262	1.32663e-11	-0.782207	0.0182508	0.000101709	-1.1333
GULP1	-0.99027	4.42346e-11	-0.840413	4.64743e-08	1.45506e-06	-0.640263
TCF7L1	-1.23007	6.1941e-11	-0.741486	0.000420819	3.90786e-07	-0.923643
CTB-151G24.1	-2.5499	1.11813e-10	-1.67325	2.63999e-07	7.29427e-07	-1.61057
MPPED2	-1.98015	1.31467e-10	-0.831177	0.00713215	0.00192336	-0.892296
AEN	-1.10836	2.86934e-10	-0.643795	5.85702e-05	8.51785e-07	-0.712575
PDP1	-1.45541	4.28117e-10	-1.10706	8.26905e-07	9.19637e-11	-1.27721
JADE1	-1.16202	4.52156e-10	-0.808477	3.8396e-05	4.9819e-09	-0.998307
PPP1R15A	-1.10965	7.06971e-10	-0.6914	4.13733e-05	7.68127e-13	-1.0651
SPP1	-0.843351	8.63192e-10	-0.8979	3.01291e-10	4.80289e-20	-1.37448
KCNN2	-1.57067	1.06496e-09	-1.04406	0.000746667	5.96338e-05	-1.03645
RP11-132A1.3	-1.13795	2.4582e-09	-1.04312	3.83376e-08	1.391e-21	-1.61676
FILIP1	-1.61256	6.76784e-09	-0.778217	0.00198219	2.2434e-15	-1.85392
DIAPH2	-0.792996	1.47132e-08	-0.599539	6.92141e-06	2.65554e-09	-0.778814
C9orf135	-0.993561	8.31047e-08	-0.603787	3.57576e-05	8.32004e-15	-1.24985
RGS2	-1.29638	1.50451e-07	-0.855921	0.000250012	0.000550471	-0.698639
SORBS2	-1.22671	1.69507e-07	-0.835427	0.00042275	9.64901e-05	-0.911797
GPR176	-0.926141	2.99126e-07	-0.619579	0.000298581	4.24091e-09	-0.912398
ADM	-0.744364	3.03789e-07	-0.946174	5.91676e-11	6.32869e-20	-1.31883
RASD1	-1.59044	4.12193e-07	-1.20357	0.000226453	5.08478e-08	-1.21751
SOX21-AS1	-3.9635	5.06708e-07	-1.60684	0.0318311	0.00106199	-2.79443
USP53	-0.883814	6.02661e-07	-0.676163	0.000113694	3.04948e-16	-1.41019
MID1	-0.928468	1.18793e-06	-0.677705	1.35909e-05	9.0833e-09	-0.868898
PCDH18	-1.42234	1.78075e-06	-0.819123	0.00479227	4.34756e-08	-1.41005
RNA5SP202	-1.60065	2.61646e-06	-0.963855	0.0373517	4.56346e-07	-2.06236
RASSF1	-1.49087	3.39569e-06	-1.63399	8.34754e-06	7.05089e-05	-1.05581
CCR7	-1.8982	3.60712e-06	-0.983982	0.00270426	9.59816e-05	-0.910411
HDAC9	-0.946375	4.68262e-06	-0.706068	0.000544671	0.000255918	-0.647501
KLF6	-0.808437	5.10966e-06	-0.853703	1.3215e-06	1.31218e-11	-1.0207
PIEZO1	-1.54171	6.29271e-06	-0.845496	0.0187013	0.000129797	-1.13849
HESX1	-1.86944	7.68331e-06	-1.4603	0.000547973	0.00104476	-1.32117
ATCAY	-1.46755	8.70873e-06	-1.03905	0.00242714	3.39557e-05	-1.27684
ENPP7P4	-1.53615	1.60339e-05	-1.02687	0.00147387	0.000129743	-1.07413
LMCD1	-2.10881	2.01421e-05	-1.2867	0.00262751	6.10283e-06	-1.4388
EDN1	-2.01052	2.3783e-05	-1.81958	2.70507e-05	0.00295612	-1.17274
BTG1	-1.10795	2.96749e-05	-0.874071	0.000554956	2.46577e-06	-1.01639
TRPC6	-1.30028	3.12816e-05	-1.40243	1.15573e-05	2.73131e-07	-1.52331
ABCC2	-1.33545	3.60252e-05	-1.05751	0.000532982	3.08117e-06	-1.47819
PDE4B	-0.961816	4.96703e-05	-0.631563	0.00685094	0.00097327	-0.688408
CTD-2017F17.2	-2.70078	6.46333e-05	-1.78684	5.37385e-06	0.000758484	-1.38026
PPP2R2B	-0.978733	0.000264922	-0.829873	0.00165407	1.53702e-05	-1.02783
SLC35G2	-1.19159	0.000282336	-0.714804	0.0261657	3.71301e-06	-1.23452
STC1	-1.44255	0.000376014	-0.866445	0.0437626	0.000991287	-1.13721
TCEAL5	-1.26565	0.000419264	-0.980106	0.00164413	2.76491e-07	-1.46506
EGR1	-1.16463	0.000470626	-0.850328	0.0025431	0.000257933	-1.01527
SMPDL3B	-0.990359	0.0007402	-0.824982	0.00369345	0.00183963	-0.74178
IGFBP3	-0.963584	0.0017505	-0.855129	0.000770984	0.000245213	-0.844309
MAFF	-1.11526	0.00176716	-1.22301	1.23319e-05	1.40408e-07	-1.2233
GEM	-1.42184	0.00203454	-1.28936	0.0285679	0.00183231	-1.29529
DDAH1	-0.602255	0.00224287	-0.610532	0.00171376	0.000132132	-0.643063
GREM1	-0.795098	0.00240537	-1.04618	0.000182109	3.43844e-11	-1.34346
TCEAL7	-0.944411	0.0025064	-0.832373	0.00475445	4.06682e-07	-1.33884
ZFP36	-0.867603	0.00359317	-0.869379	0.00496281	0.000173242	-0.937803
GPR158	-1.02207	0.00369897	-0.770858	0.0201618	0.0040527	-0.801004
KCNJ2	-2.05375	0.00462378	-2.29954	0.000855628	3.24692e-05	-2.47778
C21orf88	-1.5236	0.00834563	-1.05775	0.0439609	0.0033905	-1.46977
TRIB1	-0.94215	0.00842341	-0.83701	0.0404014	0.00202806	-1.15451
